# Supplementary material for: Structural Similarities, in Relation with the Cross-Reactivity, of Hymenoptera Allergenic Dipeptidyl Peptidases IV—An Overall Comparison Including a New Dipeptidyl Peptidase IV Sequence from Vespa velutina
Source: Toxins (Basel). 2023 Nov 14;15(11):656. doi: 10.3390/toxins15110656 (PMC10675595; doi:10.3390/toxins15110656)
Supplement: Supplementary file 1 [file toxins-15-00656-s001.zip]

Archive with 1 entries (1 files):
- toxins-2680620-supplementary.pdf
